# Supplementary material for: Effect of Distraction Intervention for Needle-Related Pain and Distress in Children: A Systematic Review and Meta-Analysis
Source: Int J Environ Res Public Health. 2021 Aug 31;18(17):9159. doi: 10.3390/ijerph18179159 (PMC8430753; doi:10.3390/ijerph18179159)
Supplement: Supplementary file 1 [file ijerph-18-09159-s001.zip]

Archive with 1 entries (1 files):
- ijerph-1349789-supplementary.pdf
